# Supplementary material for: Discovery of iridoid cyclase completes the iridoid pathway in asterids
Source: Nat Plants. 2025 Oct 3;11(11):2204–16. doi: 10.1038/s41477-025-02122-6 (PMC12626888; doi:10.1038/s41477-025-02122-6)
Supplement: Supplementary file 5 — Cell cluster co-expression modules. [file 41477_2025_2122_MOESM5_ESM.xlsx]

## Sheet: cai_ai_aj_clean_integrated_clus
gene_id	chr	CoExpression_Module_Membership
Caipe.S000020	scf_1	1
Caipe.S000050	scf_1	3
Caipe.S000070	scf_1	4
Caipe.S000090	scf_1	6
Caipe.S000100	scf_1	7
Caipe.S000120	scf_1	8
Caipe.S000200	scf_1	NA
Caipe.S000210	scf_1	11
Caipe.S000230	scf_1	11
Caipe.S000270	scf_1	12
Caipe.S000320	scf_1	6
Caipe.S000330	scf_1	6
Caipe.S000350	scf_1	9
Caipe.S000360	scf_1	NA
Caipe.S000380	scf_1	14
Caipe.S000420	scf_1	3
Caipe.S000460	scf_1	NA
Caipe.S000470	scf_1	7
Caipe.S000480	scf_1	15
Caipe.S000490	scf_1	16
Caipe.S000540	scf_1	6
Caipe.S000550	scf_1	17
Caipe.S000600	scf_1	9
Caipe.S000680	scf_1	18
Caipe.S000690	scf_1	2
Caipe.S000730	scf_1	6
Caipe.S000790	scf_1	5
Caipe.S000820	scf_1	20
Caipe.S000830	scf_1	7
Caipe.S000860	scf_1	6
Caipe.S000870	scf_1	6
Caipe.S000890	scf_1	10
Caipe.S001000	scf_1	8
Caipe.S001150	scf_1	14
Caipe.S001160	scf_1	10
Caipe.S001200	scf_1	16
Caipe.S001210	scf_1	21
Caipe.S001250	scf_1	NA
Caipe.S001260	scf_1	NA
Caipe.S001270	scf_1	23
Caipe.S001400	scf_1	3
Caipe.S001410	scf_1	11
Caipe.S001420	scf_1	NA
Caipe.S001430	scf_1	23
Caipe.S001440	scf_1	23
Caipe.S001450	scf_1	16
Caipe.S001460	scf_1	11
Caipe.S001510	scf_1	14
Caipe.S001530	scf_1	8
Caipe.S001560	scf_1	18
Caipe.S001580	scf_1	24
Caipe.S001590	scf_1	25
Caipe.S001610	scf_1	17
Caipe.S001620	scf_1	2
Caipe.S001680	scf_1	7
Caipe.S001690	scf_1	17
Caipe.S001730	scf_1	5
Caipe.S001740	scf_1	1
Caipe.S001750	scf_1	16
Caipe.S001770	scf_1	16
Caipe.S001790	scf_1	3
Caipe.S001800	scf_1	11
Caipe.S001810	scf_1	23
Caipe.S001820	scf_1	21
Caipe.S001830	scf_1	21
Caipe.S001850	scf_1	13
Caipe.S001860	scf_1	16
Caipe.S001870	scf_1	26
Caipe.S001890	scf_1	5
Caipe.S001920	scf_1	18
Caipe.S001940	scf_1	4
Caipe.S001950	scf_1	21
Caipe.S001960	scf_1	NA
Caipe.S001980	scf_1	21
Caipe.S001990	scf_1	21
Caipe.S002000	scf_1	NA
Caipe.S002010	scf_1	1
Caipe.S002020	scf_1	2
Caipe.S002070	scf_1	5
Caipe.S002090	scf_1	19
Caipe.S002110	scf_1	12
Caipe.S002120	scf_1	6
Caipe.S002130	scf_1	16
Caipe.S002140	scf_1	23
Caipe.S002150	scf_1	12
Caipe.S002220	scf_1	4
Caipe.S002250	scf_1	6
Caipe.S002300	scf_1	20
Caipe.S002310	scf_1	23
Caipe.S002320	scf_1	1
Caipe.S002370	scf_1	6
Caipe.S002380	scf_1	9
Caipe.S002390	scf_1	17
Caipe.S002410	scf_1	12
Caipe.S002420	scf_1	11
Caipe.S002430	scf_1	2
Caipe.S002450	scf_1	7
Caipe.S002470	scf_1	4
Caipe.S002480	scf_1	12
Caipe.S002490	scf_1	21
Caipe.S002510	scf_1	20
Caipe.S002520	scf_1	6
Caipe.S002530	scf_1	5
Caipe.S002540	scf_1	5
Caipe.S002550	scf_1	16
Caipe.S002560	scf_1	6
Caipe.S002570	scf_1	18
Caipe.S002580	scf_1	8
Caipe.S002740	scf_1	6
Caipe.S002760	scf_1	27
Caipe.S002770	scf_1	12
Caipe.S002780	scf_1	3
Caipe.S002790	scf_1	6
Caipe.S002800	scf_1	6
Caipe.S002810	scf_1	6
Caipe.S002820	scf_1	NA
Caipe.S002830	scf_1	6
Caipe.S002840	scf_1	14
Caipe.S002850	scf_1	21
Caipe.S002860	scf_1	6
Caipe.S002870	scf_1	6
Caipe.S002890	scf_1	11
Caipe.S002910	scf_1	24
Caipe.S002920	scf_1	7
Caipe.S002930	scf_1	6
Caipe.S002940	scf_1	16
Caipe.S002950	scf_1	21
Caipe.S002970	scf_1	21
Caipe.S002990	scf_1	24
Caipe.S003010	scf_1	12
Caipe.S003020	scf_1	14
Caipe.S003040	scf_1	21
Caipe.S003060	scf_1	25
Caipe.S003090	scf_1	24
Caipe.S003100	scf_1	24
Caipe.S003110	scf_1	7
Caipe.S003130	scf_1	6
Caipe.S003140	scf_1	NA
Caipe.S003160	scf_1	27
Caipe.S003180	scf_1	26
Caipe.S003200	scf_1	13
Caipe.S003210	scf_1	15
Caipe.S003230	scf_1	8
Caipe.S003250	scf_1	6
Caipe.S003260	scf_1	27
Caipe.S003300	scf_1	26
Caipe.S003310	scf_1	5
Caipe.S003340	scf_1	12
Caipe.S003360	scf_1	7
Caipe.S003370	scf_1	16
Caipe.S003400	scf_1	6
Caipe.S003420	scf_1	19
Caipe.S003430	scf_1	10
Caipe.S003470	scf_1	5
Caipe.S003480	scf_1	6
Caipe.S003490	scf_1	6
Caipe.S003500	scf_1	1
Caipe.S003520	scf_1	5
Caipe.S003530	scf_1	17
Caipe.S003540	scf_1	1
Caipe.S003600	scf_1	7
Caipe.S003620	scf_1	24
Caipe.S003630	scf_1	1
Caipe.S003640	scf_1	20
Caipe.S003650	scf_1	12
Caipe.S003660	scf_1	8
Caipe.S003670	scf_1	20
Caipe.S003680	scf_1	8
Caipe.S003690	scf_1	4
Caipe.S003700	scf_1	25
Caipe.S003710	scf_1	12
Caipe.S003730	scf_1	16
Caipe.S003740	scf_1	7
Caipe.S003770	scf_1	18
Caipe.S003780	scf_1	6
Caipe.S003790	scf_1	11
Caipe.S003800	scf_1	18
Caipe.S003850	scf_1	6
Caipe.S003920	scf_1	23
Caipe.S003930	scf_1	26
Caipe.S003960	scf_1	NA
Caipe.S003980	scf_1	10
Caipe.S004000	scf_1	26
Caipe.S004010	scf_1	6
Caipe.S004030	scf_1	6
Caipe.S004050	scf_1	1
Caipe.S004060	scf_1	23
Caipe.S004080	scf_1	21
Caipe.S004090	scf_1	7
Caipe.S004100	scf_1	12
Caipe.S004120	scf_1	6
Caipe.S004130	scf_1	12
Caipe.S004140	scf_1	21
Caipe.S004150	scf_1	11
Caipe.S004160	scf_1	6
Caipe.S004170	scf_1	6
Caipe.S004180	scf_1	7
Caipe.S004190	scf_1	7
Caipe.S004200	scf_1	16
Caipe.S004240	scf_1	16
Caipe.S004250	scf_1	26
Caipe.S004310	scf_1	17
Caipe.S004370	scf_1	25
Caipe.S004390	scf_1	7
Caipe.S004430	scf_1	18
Caipe.S004440	scf_1	3
Caipe.S004460	scf_1	26
Caipe.S004470	scf_1	21
Caipe.S004480	scf_1	6
Caipe.S004490	scf_1	13
Caipe.S004500	scf_1	8
Caipe.S004510	scf_1	6
Caipe.S004530	scf_1	23
Caipe.S004550	scf_1	3
Caipe.S004560	scf_1	9
Caipe.S004570	scf_1	5
Caipe.S004590	scf_1	6
Caipe.S004600	scf_1	6
Caipe.S004650	scf_1	23
Caipe.S004670	scf_1	15
Caipe.S004700	scf_1	8
Caipe.S004710	scf_1	12
Caipe.S004730	scf_1	27
Caipe.S004740	scf_1	6
Caipe.S004750	scf_1	25
Caipe.S004760	scf_1	3
Caipe.S004780	scf_1	18
Caipe.S004790	scf_1	26
Caipe.S004800	scf_1	7
Caipe.S004820	scf_1	9
Caipe.S004840	scf_1	18
Caipe.S004850	scf_1	13
Caipe.S004860	scf_1	1
Caipe.S004890	scf_1	24
Caipe.S004910	scf_1	6
Caipe.S004940	scf_1	16
Caipe.S004970	scf_1	11
Caipe.S004980	scf_1	25
Caipe.S004990	scf_1	25
Caipe.S005000	scf_1	25
Caipe.S005020	scf_1	5
Caipe.S005040	scf_1	5
Caipe.S005070	scf_1	11
Caipe.S005080	scf_1	6
Caipe.S005100	scf_1	9
Caipe.S005120	scf_1	16
Caipe.S005140	scf_1	24
Caipe.S005150	scf_1	8
Caipe.S005160	scf_1	1
Caipe.S005220	scf_1	16
Caipe.S005230	scf_1	5
Caipe.S005240	scf_1	21
Caipe.S005250	scf_1	5
Caipe.S005280	scf_1	8
Caipe.S005310	scf_1	17
Caipe.S005410	scf_1	7
Caipe.S005420	scf_1	12
Caipe.S005450	scf_1	6
Caipe.S005460	scf_1	16
Caipe.S005470	scf_1	6
Caipe.S005480	scf_1	16
Caipe.S005490	scf_1	16
Caipe.S005510	scf_1	21
Caipe.S005990	scf_2	16
Caipe.S006000	scf_2	11
Caipe.S006010	scf_2	6
Caipe.S006040	scf_2	5
Caipe.S006050	scf_2	16
Caipe.S006060	scf_2	23
Caipe.S006100	scf_2	6
Caipe.S006110	scf_2	1
Caipe.S006120	scf_2	16
Caipe.S006130	scf_2	23
Caipe.S006140	scf_2	6
Caipe.S006150	scf_2	3
Caipe.S006160	scf_2	12
Caipe.S006170	scf_2	12
Caipe.S006220	scf_2	21
Caipe.S006240	scf_2	21
Caipe.S006280	scf_2	5
Caipe.S006310	scf_2	15
Caipe.S006320	scf_2	11
Caipe.S006330	scf_2	8
Caipe.S006340	scf_2	7
Caipe.S006350	scf_2	12
Caipe.S006360	scf_2	11
Caipe.S006370	scf_2	9
Caipe.S006380	scf_2	23
Caipe.S006390	scf_2	15
Caipe.S006440	scf_2	9
Caipe.S006450	scf_2	23
Caipe.S006460	scf_2	18
Caipe.S006470	scf_2	6
Caipe.S006480	scf_2	24
Caipe.S006490	scf_2	11
Caipe.S006500	scf_2	3
Caipe.S006510	scf_2	5
Caipe.S006550	scf_2	26
Caipe.S006560	scf_2	5
Caipe.S006570	scf_2	23
Caipe.S006580	scf_2	7
Caipe.S006600	scf_2	5
Caipe.S006610	scf_2	10
Caipe.S006620	scf_2	15
Caipe.S006640	scf_2	21
Caipe.S006670	scf_2	11
Caipe.S006680	scf_2	19
Caipe.S006690	scf_2	16
Caipe.S006730	scf_2	16
Caipe.S006740	scf_2	19
Caipe.S006750	scf_2	25
Caipe.S006760	scf_2	7
Caipe.S006770	scf_2	7
Caipe.S006780	scf_2	11
Caipe.S006800	scf_2	16
Caipe.S006810	scf_2	6
Caipe.S006820	scf_2	7
Caipe.S006830	scf_2	3
Caipe.S006870	scf_2	25
Caipe.S006880	scf_2	16
Caipe.S006890	scf_2	26
Caipe.S006910	scf_2	5
Caipe.S006920	scf_2	5
Caipe.S006940	scf_2	9
Caipe.S006960	scf_2	25
Caipe.S006970	scf_2	18
Caipe.S006980	scf_2	12
Caipe.S006990	scf_2	26
Caipe.S007010	scf_2	11
Caipe.S007020	scf_2	6
Caipe.S007040	scf_2	6
Caipe.S007050	scf_2	23
Caipe.S007060	scf_2	6
Caipe.S007070	scf_2	1
Caipe.S007090	scf_2	17
Caipe.S007100	scf_2	6
Caipe.S007110	scf_2	11
Caipe.S007120	scf_2	16
Caipe.S007130	scf_2	24
Caipe.S007140	scf_2	3
Caipe.S007150	scf_2	1
Caipe.S007170	scf_2	6
Caipe.S007180	scf_2	6
Caipe.S007190	scf_2	5
Caipe.S007200	scf_2	6
Caipe.S007210	scf_2	16
Caipe.S007260	scf_2	18
Caipe.S007320	scf_2	6
Caipe.S007330	scf_2	2
Caipe.S007340	scf_2	26
Caipe.S007370	scf_2	16
Caipe.S007380	scf_2	17
Caipe.S007390	scf_2	23
Caipe.S007400	scf_2	21
Caipe.S007440	scf_2	11
Caipe.S007580	scf_2	25
Caipe.S007600	scf_2	12
Caipe.S007610	scf_2	24
Caipe.S007620	scf_2	20
Caipe.S007640	scf_2	6
Caipe.S007650	scf_2	27
Caipe.S007660	scf_2	NA
Caipe.S007670	scf_2	6
Caipe.S007690	scf_2	23
Caipe.S007700	scf_2	11
Caipe.S007710	scf_2	6
Caipe.S007720	scf_2	12
Caipe.S007730	scf_2	NA
Caipe.S007740	scf_2	6
Caipe.S007750	scf_2	23
Caipe.S007780	scf_2	12
Caipe.S007790	scf_2	6
Caipe.S007800	scf_2	11
Caipe.S007810	scf_2	11
Caipe.S007820	scf_2	6
Caipe.S007830	scf_2	6
Caipe.S007840	scf_2	6
Caipe.S007860	scf_2	6
Caipe.S007870	scf_2	19
Caipe.S007900	scf_2	19
Caipe.S007950	scf_2	3
Caipe.S008170	scf_2	5
Caipe.S008180	scf_2	23
Caipe.S008190	scf_2	11
Caipe.S008200	scf_2	23
Caipe.S008210	scf_2	6
Caipe.S008240	scf_2	23
Caipe.S008250	scf_2	6
Caipe.S008260	scf_2	1
Caipe.S008270	scf_2	5
Caipe.S008280	scf_2	11
Caipe.S008320	scf_2	6
Caipe.S008330	scf_2	24
Caipe.S008340	scf_2	16
Caipe.S008350	scf_2	23
Caipe.S008360	scf_2	6
Caipe.S008370	scf_2	27
Caipe.S008390	scf_2	13
Caipe.S008410	scf_2	25
Caipe.S008430	scf_2	23
Caipe.S008440	scf_2	6
Caipe.S008450	scf_2	7
Caipe.S008490	scf_2	6
Caipe.S008500	scf_2	7
Caipe.S008510	scf_2	7
Caipe.S008520	scf_2	23
Caipe.S008530	scf_2	23
Caipe.S008560	scf_2	4
Caipe.S008570	scf_2	8
Caipe.S008600	scf_2	6
Caipe.S008610	scf_2	21
Caipe.S008620	scf_2	7
Caipe.S008630	scf_2	7
Caipe.S008640	scf_2	12
Caipe.S008650	scf_2	7
Caipe.S008690	scf_2	12
Caipe.S008720	scf_2	3
Caipe.S008770	scf_2	25
Caipe.S008840	scf_2	7
Caipe.S008870	scf_2	26
Caipe.S008890	scf_2	6
Caipe.S008950	scf_2	24
Caipe.S009000	scf_2	13
Caipe.S009010	scf_2	1
Caipe.S009020	scf_2	23
Caipe.S009030	scf_2	6
Caipe.S009040	scf_2	6
Caipe.S009050	scf_2	16
Caipe.S009060	scf_2	11
Caipe.S009080	scf_2	3
Caipe.S009090	scf_2	3
Caipe.S009100	scf_2	13
Caipe.S009110	scf_2	12
Caipe.S009140	scf_2	12
Caipe.S009150	scf_2	12
Caipe.S009160	scf_2	7
Caipe.S009260	scf_2	24
Caipe.S009280	scf_2	21
Caipe.S009320	scf_2	23
Caipe.S009380	scf_2	1
Caipe.S009390	scf_2	26
Caipe.S009410	scf_2	12
Caipe.S009430	scf_2	7
Caipe.S009440	scf_2	4
Caipe.S009450	scf_2	8
Caipe.S009460	scf_2	6
Caipe.S009470	scf_2	7
Caipe.S009480	scf_2	11
Caipe.S009490	scf_2	11
Caipe.S009500	scf_2	23
Caipe.S009520	scf_2	27
Caipe.S009540	scf_2	6
Caipe.S009550	scf_2	12
Caipe.S009560	scf_2	10
Caipe.S009570	scf_2	25
Caipe.S009610	scf_2	23
Caipe.S009620	scf_2	18
Caipe.S009630	scf_2	24
Caipe.S009640	scf_2	17
Caipe.S009660	scf_2	12
Caipe.S009670	scf_2	6
Caipe.S009680	scf_2	23
Caipe.S009690	scf_2	4
Caipe.S009750	scf_2	18
Caipe.S009770	scf_2	5
Caipe.S009800	scf_2	7
Caipe.S009810	scf_2	12
Caipe.S009820	scf_2	7
Caipe.S009830	scf_2	21
Caipe.S009840	scf_2	6
Caipe.S009860	scf_2	NA
Caipe.S009870	scf_2	8
Caipe.S009900	scf_2	9
Caipe.S009910	scf_2	17
Caipe.S009930	scf_2	11
Caipe.S009940	scf_2	24
Caipe.S009950	scf_2	16
Caipe.S009960	scf_2	6
Caipe.S009970	scf_2	23
Caipe.S009990	scf_2	4
Caipe.S010000	scf_2	11
Caipe.S010010	scf_2	15
Caipe.S010020	scf_2	4
Caipe.S010030	scf_2	26
Caipe.S010040	scf_2	11
Caipe.S010050	scf_2	18
Caipe.S010060	scf_2	8
Caipe.S010070	scf_2	5
Caipe.S010080	scf_2	10
Caipe.S010090	scf_2	8
Caipe.S010100	scf_2	14
Caipe.S010110	scf_2	17
Caipe.S010120	scf_2	21
Caipe.S010130	scf_2	17
Caipe.S010140	scf_2	17
Caipe.S010150	scf_2	13
Caipe.S010170	scf_2	11
Caipe.S010180	scf_2	27
Caipe.S010220	scf_2	12
Caipe.S010230	scf_2	12
Caipe.S010240	scf_2	17
Caipe.S010250	scf_2	14
Caipe.S010260	scf_2	2
Caipe.S010270	scf_2	6
Caipe.S010280	scf_2	16
Caipe.S010310	scf_2	14
Caipe.S010330	scf_2	26
Caipe.S010340	scf_2	16
Caipe.S010350	scf_2	23
Caipe.S010360	scf_2	8
Caipe.S010370	scf_2	20
Caipe.S010380	scf_2	23
Caipe.S010410	scf_2	6
Caipe.S010420	scf_2	6
Caipe.S010430	scf_2	NA
Caipe.S010470	scf_2	2
Caipe.S010520	scf_2	6
Caipe.S010540	scf_2	2
Caipe.S010580	scf_2	5
Caipe.S010590	scf_2	12
Caipe.S010610	scf_2	24
Caipe.S010630	scf_2	16
Caipe.S010640	scf_2	6
Caipe.S010650	scf_2	16
Caipe.S010660	scf_2	5
Caipe.S010690	scf_2	6
Caipe.S010710	scf_2	10
Caipe.S010720	scf_2	26
Caipe.S010770	scf_2	6
Caipe.S010780	scf_2	5
Caipe.S010790	scf_2	3
Caipe.S010800	scf_2	6
Caipe.S010820	scf_2	16
Caipe.S010850	scf_2	3
Caipe.S010860	scf_2	14
Caipe.S010890	scf_2	24
Caipe.S010930	scf_2	16
Caipe.S010960	scf_2	3
Caipe.S010970	scf_2	6
Caipe.S010980	scf_2	25
Caipe.S011040	scf_2	9
Caipe.S011060	scf_2	11
Caipe.S011140	scf_2	6
Caipe.S011150	scf_2	23
Caipe.S011160	scf_2	5
Caipe.S011170	scf_2	1
Caipe.S011180	scf_2	19
Caipe.S011190	scf_2	17
Caipe.S011280	scf_2	16
Caipe.S011300	scf_2	6
Caipe.S011320	scf_2	1
Caipe.S011370	scf_2	26
Caipe.S011450	scf_2	25
Caipe.S011460	scf_2	9
Caipe.S011480	scf_2	23
Caipe.S011490	scf_2	18
Caipe.S011540	scf_2	6
Caipe.S011560	scf_2	6
Caipe.S011570	scf_2	16
Caipe.S011650	scf_2	23
Caipe.S011660	scf_2	6
Caipe.S011670	scf_2	1
Caipe.S011680	scf_2	5
Caipe.S011710	scf_2	21
Caipe.S011740	scf_2	19
Caipe.S011780	scf_2	5
Caipe.S011800	scf_2	5
Caipe.S011810	scf_2	19
Caipe.S011820	scf_2	6
Caipe.S011830	scf_2	6
Caipe.S011850	scf_2	15
Caipe.S011910	scf_2	12
Caipe.S011930	scf_2	23
Caipe.S011940	scf_2	6
Caipe.S011970	scf_2	19
Caipe.S011980	scf_2	5
Caipe.S011990	scf_2	1
Caipe.S012020	scf_2	12
Caipe.S012030	scf_2	12
Caipe.S012040	scf_2	21
Caipe.S012090	scf_2	10
Caipe.S012110	scf_2	14
Caipe.S012120	scf_2	10
Caipe.S012140	scf_2	13
Caipe.S012160	scf_2	11
Caipe.S012180	scf_2	1
Caipe.S012190	scf_2	13
Caipe.S012210	scf_2	7
Caipe.S012220	scf_2	26
Caipe.S012240	scf_2	24
Caipe.S012250	scf_2	5
Caipe.S012260	scf_2	6
Caipe.S012290	scf_2	3
Caipe.S012300	scf_2	6
Caipe.S012390	scf_2	27
Caipe.S012420	scf_2	25
Caipe.S012460	scf_2	17
Caipe.S012510	scf_2	6
Caipe.S012520	scf_2	1
Caipe.S012550	scf_2	27
Caipe.S012590	scf_2	7
Caipe.S012620	scf_2	6
Caipe.S012660	scf_2	1
Caipe.S012670	scf_2	6
Caipe.S012690	scf_2	24
Caipe.S012700	scf_2	16
Caipe.S012720	scf_2	2
Caipe.S012740	scf_2	12
Caipe.S012760	scf_2	23
Caipe.S012770	scf_2	3
Caipe.S012780	scf_2	1
Caipe.S012800	scf_2	23
Caipe.S012820	scf_2	6
Caipe.S012830	scf_2	2
Caipe.S012840	scf_2	7
Caipe.S012850	scf_2	23
Caipe.S012890	scf_2	21
Caipe.S012910	scf_2	6
Caipe.S012940	scf_2	5
Caipe.S013080	scf_3	24
Caipe.S013090	scf_3	6
Caipe.S013100	scf_3	3
Caipe.S013110	scf_3	24
Caipe.S013140	scf_3	24
Caipe.S013160	scf_3	1
Caipe.S013170	scf_3	11
Caipe.S013180	scf_3	27
Caipe.S013190	scf_3	24
Caipe.S013220	scf_3	1
Caipe.S013250	scf_3	19
Caipe.S013270	scf_3	18
Caipe.S013290	scf_3	7
Caipe.S013300	scf_3	5
Caipe.S013310	scf_3	21
Caipe.S013320	scf_3	6
Caipe.S013380	scf_3	5
Caipe.S013390	scf_3	23
Caipe.S013420	scf_3	2
Caipe.S013430	scf_3	16
Caipe.S013440	scf_3	23
Caipe.S013450	scf_3	6
Caipe.S013490	scf_3	7
Caipe.S013500	scf_3	NA
Caipe.S013510	scf_3	16
Caipe.S013530	scf_3	3
Caipe.S013540	scf_3	4
Caipe.S013550	scf_3	6
Caipe.S013590	scf_3	6
Caipe.S013600	scf_3	18
Caipe.S013620	scf_3	6
Caipe.S013630	scf_3	5
Caipe.S013660	scf_3	6
Caipe.S013670	scf_3	3
Caipe.S013690	scf_3	28
Caipe.S013710	scf_3	13
Caipe.S013760	scf_3	3
Caipe.S013780	scf_3	8
Caipe.S013800	scf_3	6
Caipe.S013820	scf_3	16
Caipe.S013870	scf_3	4
Caipe.S013930	scf_3	27
Caipe.S013940	scf_3	NA
Caipe.S013980	scf_3	9
Caipe.S013990	scf_3	NA
Caipe.S014000	scf_3	5
Caipe.S014010	scf_3	5
Caipe.S014020	scf_3	5
Caipe.S014030	scf_3	16
Caipe.S014080	scf_3	25
Caipe.S014090	scf_3	6
Caipe.S014100	scf_3	11
Caipe.S014110	scf_3	18
Caipe.S014120	scf_3	25
Caipe.S014140	scf_3	8
Caipe.S014160	scf_3	7
Caipe.S014230	scf_3	6
Caipe.S014250	scf_3	7
Caipe.S014260	scf_3	5
Caipe.S014270	scf_3	1
Caipe.S014280	scf_3	23
Caipe.S014290	scf_3	6
Caipe.S014300	scf_3	18
Caipe.S014320	scf_3	17
Caipe.S014340	scf_3	11
Caipe.S014350	scf_3	6
Caipe.S014360	scf_3	6
Caipe.S014370	scf_3	16
Caipe.S014380	scf_3	6
Caipe.S014390	scf_3	6
Caipe.S014400	scf_3	2
Caipe.S014410	scf_3	8
Caipe.S014430	scf_3	23
Caipe.S014440	scf_3	24
Caipe.S014470	scf_3	26
Caipe.S014480	scf_3	5
Caipe.S014490	scf_3	1
Caipe.S014500	scf_3	9
Caipe.S014520	scf_3	25
Caipe.S014530	scf_3	20
Caipe.S014550	scf_3	26
Caipe.S014590	scf_3	24
Caipe.S014610	scf_3	20
Caipe.S014620	scf_3	27
Caipe.S014670	scf_3	19
Caipe.S014750	scf_3	27
Caipe.S014760	scf_3	16
Caipe.S014770	scf_3	6
Caipe.S014780	scf_3	16
Caipe.S014790	scf_3	NA
Caipe.S014800	scf_3	6
Caipe.S014810	scf_3	23
Caipe.S014820	scf_3	9
Caipe.S014830	scf_3	9
Caipe.S014850	scf_3	23
Caipe.S014860	scf_3	26
Caipe.S014870	scf_3	24
Caipe.S014910	scf_3	25
Caipe.S014920	scf_3	5
Caipe.S014930	scf_3	23
Caipe.S014940	scf_3	23
Caipe.S014970	scf_3	20
Caipe.S015030	scf_3	18
Caipe.S015080	scf_3	11
Caipe.S015090	scf_3	6
Caipe.S015110	scf_3	24
Caipe.S015120	scf_3	1
Caipe.S015130	scf_3	3
Caipe.S015160	scf_3	23
Caipe.S015170	scf_3	19
Caipe.S015220	scf_3	27
Caipe.S015230	scf_3	6
Caipe.S015240	scf_3	6
Caipe.S015260	scf_3	18
Caipe.S015270	scf_3	23
Caipe.S015300	scf_3	19
Caipe.S015310	scf_3	28
Caipe.S015320	scf_3	5
Caipe.S015330	scf_3	16
Caipe.S015380	scf_3	7
Caipe.S015410	scf_3	8
Caipe.S015470	scf_3	6
Caipe.S015530	scf_3	1
Caipe.S015560	scf_3	12
Caipe.S015570	scf_3	5
Caipe.S015630	scf_3	20
Caipe.S015670	scf_3	6
Caipe.S015690	scf_3	11
Caipe.S015710	scf_3	5
Caipe.S015720	scf_3	7
Caipe.S015730	scf_3	7
Caipe.S015740	scf_3	3
Caipe.S015760	scf_3	16
Caipe.S015790	scf_3	8
Caipe.S015800	scf_3	16
Caipe.S015810	scf_3	6
Caipe.S015820	scf_3	6
Caipe.S015840	scf_3	7
Caipe.S015860	scf_3	5
Caipe.S015870	scf_3	11
Caipe.S015910	scf_3	7
Caipe.S015940	scf_3	10
Caipe.S015980	scf_3	27
Caipe.S016000	scf_3	1
Caipe.S016010	scf_3	6
Caipe.S016030	scf_3	4
Caipe.S016040	scf_3	12
Caipe.S016070	scf_3	20
Caipe.S016080	scf_3	6
Caipe.S016100	scf_3	13
Caipe.S016110	scf_3	12
Caipe.S016120	scf_3	3
Caipe.S016140	scf_3	25
Caipe.S016150	scf_3	13
Caipe.S016160	scf_3	20
Caipe.S016170	scf_3	20
Caipe.S016180	scf_3	27
Caipe.S016190	scf_3	10
Caipe.S016200	scf_3	2
Caipe.S016210	scf_3	5
Caipe.S016230	scf_3	19
Caipe.S016240	scf_3	26
Caipe.S016250	scf_3	6
Caipe.S016270	scf_3	18
Caipe.S016280	scf_3	21
Caipe.S016340	scf_3	12
Caipe.S016350	scf_3	16
Caipe.S016390	scf_3	6
Caipe.S016420	scf_3	9
Caipe.S016440	scf_3	1
Caipe.S016450	scf_3	6
Caipe.S016460	scf_3	6
Caipe.S016480	scf_3	23
Caipe.S016490	scf_3	4
Caipe.S016500	scf_3	26
Caipe.S016510	scf_3	24
Caipe.S016530	scf_3	14
Caipe.S016570	scf_3	7
Caipe.S016590	scf_3	9
Caipe.S016630	scf_3	7
Caipe.S016650	scf_3	27
Caipe.S016670	scf_3	4
Caipe.S016700	scf_3	14
Caipe.S016710	scf_3	26
Caipe.S016720	scf_3	18
Caipe.S016750	scf_3	16
Caipe.S016760	scf_3	23
Caipe.S016770	scf_3	5
Caipe.S016780	scf_3	23
Caipe.S016800	scf_3	9
Caipe.S016820	scf_3	7
Caipe.S016860	scf_3	25
Caipe.S016870	scf_3	26
Caipe.S016890	scf_3	12
Caipe.S016900	scf_3	18
Caipe.S016920	scf_3	27
Caipe.S016930	scf_3	7
Caipe.S016940	scf_3	1
Caipe.S016960	scf_3	6
Caipe.S016970	scf_3	23
Caipe.S016980	scf_3	23
Caipe.S017050	scf_3	16
Caipe.S017070	scf_3	7
Caipe.S017090	scf_3	1
Caipe.S017100	scf_3	11
Caipe.S017110	scf_3	8
Caipe.S017190	scf_3	7
Caipe.S017210	scf_3	18
Caipe.S017220	scf_3	24
Caipe.S017250	scf_3	12
Caipe.S017260	scf_3	6
Caipe.S017270	scf_4	12
Caipe.S017320	scf_4	8
Caipe.S017340	scf_4	5
Caipe.S017350	scf_4	11
Caipe.S017360	scf_4	3
Caipe.S017380	scf_4	7
Caipe.S017420	scf_4	5
Caipe.S017450	scf_4	6
Caipe.S017510	scf_4	18
Caipe.S017520	scf_4	18
Caipe.S017540	scf_4	13
Caipe.S017610	scf_4	26
Caipe.S017620	scf_4	1
Caipe.S017630	scf_4	15
Caipe.S017640	scf_4	7
Caipe.S017650	scf_4	12
Caipe.S017670	scf_4	6
Caipe.S017730	scf_4	25
Caipe.S017750	scf_4	17
Caipe.S017800	scf_4	26
Caipe.S017810	scf_4	6
Caipe.S017830	scf_4	7
Caipe.S017840	scf_4	5
Caipe.S017880	scf_4	3
Caipe.S017890	scf_4	7
Caipe.S017900	scf_4	6
Caipe.S017950	scf_4	26
Caipe.S017970	scf_4	16
Caipe.S017990	scf_4	14
Caipe.S018020	scf_4	16
Caipe.S018030	scf_4	26
Caipe.S018060	scf_4	11
Caipe.S018120	scf_4	18
Caipe.S018130	scf_4	21
Caipe.S018180	scf_4	23
Caipe.S018200	scf_4	19
Caipe.S018220	scf_4	12
Caipe.S018230	scf_4	27
Caipe.S018240	scf_4	16
Caipe.S018250	scf_4	7
Caipe.S018300	scf_4	26
Caipe.S018340	scf_4	6
Caipe.S018360	scf_4	26
Caipe.S018390	scf_4	6
Caipe.S018450	scf_4	6
Caipe.S018460	scf_4	13
Caipe.S018490	scf_4	9
Caipe.S018500	scf_4	23
Caipe.S018510	scf_4	2
Caipe.S018520	scf_4	12
Caipe.S018570	scf_4	26
Caipe.S018600	scf_4	7
Caipe.S018640	scf_4	7
Caipe.S018650	scf_4	6
Caipe.S018700	scf_4	24
Caipe.S018730	scf_4	23
Caipe.S018740	scf_4	25
Caipe.S018760	scf_4	6
Caipe.S018770	scf_4	13
Caipe.S018780	scf_4	7
Caipe.S018800	scf_4	3
Caipe.S018850	scf_4	12
Caipe.S018860	scf_4	11
Caipe.S018870	scf_4	4
Caipe.S018880	scf_4	13
Caipe.S018890	scf_4	8
Caipe.S018900	scf_4	1
Caipe.S018920	scf_4	5
Caipe.S018960	scf_4	23
Caipe.S018970	scf_4	6
Caipe.S018990	scf_4	11
Caipe.S019000	scf_4	11
Caipe.S019010	scf_4	NA
Caipe.S019050	scf_4	16
Caipe.S019060	scf_4	3
Caipe.S019070	scf_4	11
Caipe.S019080	scf_4	11
Caipe.S019090	scf_4	20
Caipe.S019130	scf_4	4
Caipe.S019140	scf_4	19
Caipe.S019150	scf_4	10
Caipe.S019280	scf_4	13
Caipe.S019290	scf_4	27
Caipe.S019300	scf_4	7
Caipe.S019310	scf_4	1
Caipe.S019360	scf_4	6
Caipe.S019370	scf_4	5
Caipe.S019380	scf_4	18
Caipe.S019390	scf_4	6
Caipe.S019460	scf_4	3
Caipe.S019490	scf_4	21
Caipe.S019500	scf_4	NA
Caipe.S019520	scf_4	14
Caipe.S019540	scf_4	21
Caipe.S019560	scf_4	18
Caipe.S019570	scf_4	3
Caipe.S019580	scf_4	11
Caipe.S019600	scf_4	6
Caipe.S019610	scf_4	1
Caipe.S019620	scf_4	16
Caipe.S019630	scf_4	12
Caipe.S019640	scf_4	6
Caipe.S019690	scf_4	15
Caipe.S019720	scf_4	23
Caipe.S019740	scf_4	3
Caipe.S019760	scf_4	14
Caipe.S019780	scf_4	16
Caipe.S019800	scf_4	1
Caipe.S019820	scf_4	17
Caipe.S019830	scf_4	9
Caipe.S019860	scf_4	9
Caipe.S019870	scf_4	7
Caipe.S019890	scf_4	7
Caipe.S019900	scf_4	NA
Caipe.S019930	scf_4	NA
Caipe.S019940	scf_4	5
Caipe.S019950	scf_4	26
Caipe.S019970	scf_4	6
Caipe.S019980	scf_4	12
Caipe.S019990	scf_4	4
Caipe.S020030	scf_4	1
Caipe.S020040	scf_4	11
Caipe.S020050	scf_4	25
Caipe.S020060	scf_4	7
Caipe.S020110	scf_4	23
Caipe.S020160	scf_4	16
Caipe.S020210	scf_4	8
Caipe.S020250	scf_4	27
Caipe.S020270	scf_4	1
Caipe.S020280	scf_4	11
Caipe.S020290	scf_4	23
Caipe.S020300	scf_4	26
Caipe.S020320	scf_4	NA
Caipe.S020330	scf_4	26
Caipe.S020340	scf_4	5
Caipe.S020380	scf_4	24
Caipe.S020390	scf_4	9
Caipe.S020410	scf_4	3
Caipe.S020430	scf_4	23
Caipe.S020440	scf_4	5
Caipe.S020450	scf_4	1
Caipe.S020460	scf_4	23
Caipe.S020470	scf_4	11
Caipe.S020480	scf_4	1
Caipe.S020490	scf_4	10
Caipe.S020520	scf_4	11
Caipe.S020530	scf_4	12
Caipe.S020540	scf_4	16
Caipe.S020550	scf_4	11
Caipe.S020570	scf_4	16
Caipe.S020580	scf_4	1
Caipe.S020590	scf_4	6
Caipe.S020680	scf_4	18
Caipe.S020700	scf_4	9
Caipe.S020720	scf_5	11
Caipe.S020740	scf_5	11
Caipe.S020750	scf_5	6
Caipe.S020760	scf_5	23
Caipe.S020780	scf_5	6
Caipe.S020790	scf_5	9
Caipe.S020800	scf_5	24
Caipe.S020810	scf_5	16
Caipe.S020830	scf_5	2
Caipe.S020840	scf_5	16
Caipe.S020850	scf_5	24
Caipe.S020870	scf_5	26
Caipe.S020900	scf_5	17
Caipe.S020910	scf_5	17
Caipe.S020920	scf_5	23
Caipe.S020970	scf_5	16
Caipe.S020990	scf_5	23
Caipe.S021000	scf_5	25
Caipe.S021010	scf_5	6
Caipe.S021020	scf_5	25
Caipe.S021030	scf_5	5
Caipe.S021040	scf_5	8
Caipe.S021070	scf_5	23
Caipe.S021090	scf_5	6
Caipe.S021100	scf_5	6
Caipe.S021150	scf_5	6
Caipe.S021170	scf_5	26
Caipe.S021180	scf_5	7
Caipe.S021190	scf_5	7
Caipe.S021200	scf_5	7
Caipe.S021270	scf_5	5
Caipe.S021280	scf_5	11
Caipe.S021290	scf_5	21
Caipe.S021310	scf_5	15
Caipe.S021330	scf_5	4
Caipe.S021360	scf_5	20
Caipe.S021450	scf_5	9
Caipe.S021460	scf_5	13
Caipe.S021500	scf_5	7
Caipe.S021510	scf_5	8
Caipe.S021540	scf_5	5
Caipe.S021550	scf_5	10
Caipe.S021630	scf_5	20
Caipe.S021640	scf_5	11
Caipe.S021650	scf_5	26
Caipe.S021660	scf_5	21
Caipe.S021670	scf_5	1
Caipe.S021680	scf_5	1
Caipe.S021690	scf_5	10
Caipe.S021720	scf_5	12
Caipe.S021740	scf_5	10
Caipe.S021750	scf_5	15
Caipe.S021760	scf_5	7
Caipe.S021780	scf_5	20
Caipe.S021790	scf_5	9
Caipe.S021800	scf_5	11
Caipe.S021810	scf_5	5
Caipe.S021820	scf_5	6
Caipe.S021860	scf_5	5
Caipe.S021900	scf_5	16
Caipe.S021940	scf_5	1
Caipe.S021950	scf_5	1
Caipe.S021980	scf_5	24
Caipe.S022040	scf_5	9
Caipe.S022060	scf_5	16
Caipe.S022070	scf_5	23
Caipe.S022080	scf_5	6
Caipe.S022120	scf_5	26
Caipe.S022150	scf_5	20
Caipe.S022160	scf_5	18
Caipe.S022190	scf_5	9
Caipe.S022220	scf_5	16
Caipe.S022250	scf_5	23
Caipe.S022300	scf_5	27
Caipe.S022310	scf_5	16
Caipe.S022320	scf_5	13
Caipe.S022330	scf_5	23
Caipe.S022350	scf_5	26
Caipe.S022380	scf_5	6
Caipe.S022390	scf_5	6
Caipe.S022400	scf_5	19
Caipe.S022460	scf_5	18
Caipe.S022500	scf_5	12
Caipe.S022520	scf_5	5
Caipe.S022540	scf_5	6
Caipe.S022560	scf_5	6
Caipe.S022570	scf_5	NA
Caipe.S022580	scf_5	NA
Caipe.S022610	scf_5	17
Caipe.S022630	scf_5	12
Caipe.S022660	scf_5	21
Caipe.S022670	scf_5	16
Caipe.S022680	scf_5	16
Caipe.S022690	scf_5	6
Caipe.S022700	scf_5	16
Caipe.S022710	scf_5	NA
Caipe.S022720	scf_5	NA
Caipe.S022730	scf_5	23
Caipe.S022770	scf_5	17
Caipe.S022780	scf_5	9
Caipe.S022790	scf_5	21
Caipe.S022800	scf_5	3
Caipe.S022890	scf_5	26
Caipe.S022900	scf_5	13
Caipe.S022910	scf_5	13
Caipe.S022920	scf_5	6
Caipe.S022930	scf_5	25
Caipe.S022960	scf_5	24
Caipe.S022970	scf_5	21
Caipe.S023010	scf_5	1
Caipe.S023030	scf_5	15
Caipe.S023040	scf_5	7
Caipe.S023050	scf_5	5
Caipe.S023060	scf_5	6
Caipe.S023140	scf_5	12
Caipe.S023220	scf_5	9
Caipe.S023260	scf_5	26
Caipe.S023290	scf_5	15
Caipe.S023300	scf_5	14
Caipe.S023320	scf_5	24
Caipe.S023340	scf_5	1
Caipe.S023370	scf_5	5
Caipe.S023430	scf_5	5
Caipe.S023440	scf_5	13
Caipe.S023450	scf_5	6
Caipe.S023460	scf_5	10
Caipe.S023470	scf_5	23
Caipe.S023480	scf_5	1
Caipe.S023490	scf_5	20
Caipe.S023500	scf_5	18
Caipe.S023510	scf_5	3
Caipe.S023520	scf_5	1
Caipe.S023540	scf_5	5
Caipe.S023550	scf_5	19
Caipe.S023570	scf_5	11
Caipe.S023580	scf_5	6
Caipe.S023590	scf_5	6
Caipe.S023600	scf_5	18
Caipe.S023610	scf_5	12
Caipe.S023620	scf_5	5
Caipe.S023630	scf_5	6
Caipe.S023640	scf_5	3
Caipe.S023660	scf_5	9
Caipe.S023670	scf_5	NA
Caipe.S023730	scf_5	NA
Caipe.S023810	scf_5	7
Caipe.S023820	scf_5	1
Caipe.S023840	scf_5	13
Caipe.S023890	scf_5	6
Caipe.S023920	scf_5	16
Caipe.S023930	scf_5	23
Caipe.S023960	scf_5	4
Caipe.S023970	scf_5	23
Caipe.S024030	scf_5	21
Caipe.S024060	scf_5	26
Caipe.S024070	scf_5	23
Caipe.S024080	scf_5	7
Caipe.S024100	scf_5	26
Caipe.S024130	scf_5	1
Caipe.S024150	scf_5	2
Caipe.S024160	scf_5	8
Caipe.S024170	scf_5	23
Caipe.S024180	scf_5	18
Caipe.S024190	scf_5	26
Caipe.S024220	scf_5	3
Caipe.S024250	scf_5	7
Caipe.S024260	scf_5	9
Caipe.S024350	scf_5	3
Caipe.S024360	scf_5	14
Caipe.S024370	scf_5	3
Caipe.S024380	scf_5	13
Caipe.S024390	scf_5	18
Caipe.S024420	scf_6	10
Caipe.S024440	scf_6	27
Caipe.S024450	scf_6	11
Caipe.S024470	scf_6	16
Caipe.S024480	scf_6	25
Caipe.S024560	scf_6	7
Caipe.S024580	scf_6	17
Caipe.S024620	scf_6	5
Caipe.S024650	scf_6	NA
Caipe.S024660	scf_6	3
Caipe.S024680	scf_6	16
Caipe.S024720	scf_6	1
Caipe.S024740	scf_6	7
Caipe.S024750	scf_6	11
Caipe.S024760	scf_6	9
Caipe.S024810	scf_6	16
Caipe.S024850	scf_6	24
Caipe.S024860	scf_6	14
Caipe.S024910	scf_6	8
Caipe.S024920	scf_6	3
Caipe.S024930	scf_6	20
Caipe.S024950	scf_6	23
Caipe.S024960	scf_6	18
Caipe.S024970	scf_6	18
Caipe.S025000	scf_6	6
Caipe.S025010	scf_6	6
Caipe.S025080	scf_6	NA
Caipe.S025090	scf_6	6
Caipe.S025120	scf_6	3
Caipe.S025140	scf_6	21
Caipe.S025160	scf_6	3
Caipe.S025170	scf_6	23
Caipe.S025200	scf_6	11
Caipe.S025210	scf_6	8
Caipe.S025230	scf_6	13
Caipe.S025240	scf_6	9
Caipe.S025250	scf_6	2
Caipe.S025260	scf_6	3
Caipe.S025270	scf_6	2
Caipe.S025300	scf_6	9
Caipe.S025310	scf_6	23
Caipe.S025320	scf_6	6
Caipe.S025330	scf_6	11
Caipe.S025340	scf_6	1
Caipe.S025420	scf_6	6
Caipe.S025430	scf_6	1
Caipe.S025440	scf_6	11
Caipe.S025450	scf_6	11
Caipe.S025460	scf_6	6
Caipe.S025470	scf_6	24
Caipe.S025490	scf_6	6
Caipe.S025530	scf_6	6
Caipe.S025580	scf_6	2
Caipe.S025590	scf_6	6
Caipe.S025610	scf_6	10
Caipe.S025620	scf_6	4
Caipe.S025660	scf_6	15
Caipe.S025670	scf_6	24
Caipe.S025700	scf_6	11
Caipe.S025710	scf_6	6
Caipe.S025720	scf_6	6
Caipe.S025730	scf_6	11
Caipe.S025750	scf_6	6
Caipe.S025760	scf_6	6
Caipe.S025770	scf_6	11
Caipe.S025780	scf_6	5
Caipe.S025790	scf_6	16
Caipe.S025800	scf_6	15
Caipe.S025810	scf_6	16
Caipe.S025820	scf_6	8
Caipe.S025830	scf_6	19
Caipe.S025840	scf_6	5
Caipe.S025860	scf_6	23
Caipe.S025870	scf_6	23
Caipe.S025880	scf_6	1
Caipe.S025900	scf_6	6
Caipe.S025920	scf_6	18
Caipe.S025930	scf_6	16
Caipe.S025960	scf_6	1
Caipe.S026000	scf_6	23
Caipe.S026020	scf_6	2
Caipe.S026040	scf_6	6
Caipe.S026050	scf_6	23
Caipe.S026060	scf_6	1
Caipe.S026110	scf_6	12
Caipe.S026120	scf_6	16
Caipe.S026140	scf_6	21
Caipe.S026160	scf_6	21
Caipe.S026170	scf_6	11
Caipe.S026200	scf_6	11
Caipe.S026220	scf_6	24
Caipe.S026250	scf_6	24
Caipe.S026350	scf_6	9
Caipe.S026360	scf_6	12
Caipe.S026370	scf_6	23
Caipe.S026390	scf_6	16
Caipe.S026420	scf_6	26
Caipe.S026440	scf_6	17
Caipe.S026450	scf_6	17
Caipe.S026460	scf_6	5
Caipe.S026510	scf_6	8
Caipe.S026530	scf_6	20
Caipe.S026540	scf_6	11
Caipe.S026590	scf_6	1
Caipe.S026600	scf_6	23
Caipe.S026610	scf_6	23
Caipe.S026620	scf_6	12
Caipe.S026640	scf_6	6
Caipe.S026670	scf_6	7
Caipe.S026680	scf_6	15
Caipe.S026690	scf_6	6
Caipe.S026710	scf_6	NA
Caipe.S026780	scf_6	5
Caipe.S026790	scf_6	6
Caipe.S026810	scf_6	23
Caipe.S026820	scf_6	26
Caipe.S026840	scf_6	5
Caipe.S026850	scf_6	23
Caipe.S026860	scf_6	6
Caipe.S026880	scf_6	6
Caipe.S026890	scf_6	6
Caipe.S026900	scf_6	21
Caipe.S026920	scf_6	25
Caipe.S026930	scf_6	13
Caipe.S026940	scf_6	23
Caipe.S026960	scf_6	10
Caipe.S026970	scf_6	6
Caipe.S026980	scf_6	12
Caipe.S027000	scf_6	21
Caipe.S027050	scf_6	2
Caipe.S027060	scf_6	1
Caipe.S027100	scf_6	16
Caipe.S027110	scf_6	6
Caipe.S027130	scf_6	17
Caipe.S027160	scf_6	11
Caipe.S027170	scf_6	5
Caipe.S027180	scf_6	17
Caipe.S027190	scf_6	1
Caipe.S027200	scf_6	1
Caipe.S027250	scf_6	21
Caipe.S027260	scf_6	12
Caipe.S027300	scf_6	6
Caipe.S027320	scf_6	23
Caipe.S027330	scf_6	13
Caipe.S027350	scf_6	1
Caipe.S027360	scf_6	13
Caipe.S027370	scf_6	16
Caipe.S027410	scf_6	6
Caipe.S027440	scf_6	1
Caipe.S027450	scf_6	9
Caipe.S027460	scf_6	1
Caipe.S027470	scf_6	9
Caipe.S027480	scf_6	6
Caipe.S027490	scf_6	3
Caipe.S027500	scf_6	17
Caipe.S027520	scf_6	3
Caipe.S027530	scf_6	2
Caipe.S027550	scf_6	5
Caipe.S027560	scf_6	3
Caipe.S027570	scf_6	16
Caipe.S027580	scf_6	17
Caipe.S027610	scf_6	21
Caipe.S027670	scf_6	2
Caipe.S027700	scf_6	3
Caipe.S027710	scf_6	2
Caipe.S027720	scf_6	9
Caipe.S027740	scf_6	15
Caipe.S027760	scf_6	17
Caipe.S027780	scf_6	26
Caipe.S027790	scf_6	24
Caipe.S027800	scf_6	6
Caipe.S027820	scf_6	21
Caipe.S027890	scf_6	6
Caipe.S027900	scf_6	18
Caipe.S027910	scf_6	21
Caipe.S027920	scf_6	6
Caipe.S027950	scf_6	21
Caipe.S027960	scf_6	20
Caipe.S027970	scf_6	13
Caipe.S027990	scf_6	11
Caipe.S028000	scf_6	12
Caipe.S028010	scf_6	23
Caipe.S028020	scf_6	27
Caipe.S028050	scf_6	NA
Caipe.S028060	scf_6	11
Caipe.S028070	scf_6	6
Caipe.S028090	scf_6	13
Caipe.S028100	scf_6	3
Caipe.S028120	scf_6	23
Caipe.S028130	scf_6	21
Caipe.S028140	scf_6	10
Caipe.S028150	scf_6	18
Caipe.S028190	scf_6	5
Caipe.S028220	scf_6	6
Caipe.S028240	scf_6	10
Caipe.S028260	scf_6	9
Caipe.S028280	scf_6	23
Caipe.S028300	scf_6	15
Caipe.S028310	scf_6	6
Caipe.S028320	scf_6	4
Caipe.S028340	scf_6	15
Caipe.S028350	scf_6	NA
Caipe.S028360	scf_6	15
Caipe.S028370	scf_6	2
Caipe.S028380	scf_6	17
Caipe.S028400	scf_6	20
Caipe.S028410	scf_6	19
Caipe.S028440	scf_6	18
Caipe.S028460	scf_6	24
Caipe.S028490	scf_6	11
Caipe.S028500	scf_6	19
Caipe.S028540	scf_6	6
Caipe.S028550	scf_6	3
Caipe.S028560	scf_6	1
Caipe.S028570	scf_6	2
Caipe.S028590	scf_6	26
Caipe.S028600	scf_6	18
Caipe.S028610	scf_6	10
Caipe.S028620	scf_6	7
Caipe.S028640	scf_6	3
Caipe.S028650	scf_6	17
Caipe.S028660	scf_6	7
Caipe.S028690	scf_6	18
Caipe.S028700	scf_6	24
Caipe.S028730	scf_6	11
Caipe.S028750	scf_6	26
Caipe.S028790	scf_6	25
Caipe.S028800	scf_6	12
Caipe.S028810	scf_6	7
Caipe.S028840	scf_6	11
Caipe.S028870	scf_6	6
Caipe.S028900	scf_6	11
Caipe.S028910	scf_6	18
Caipe.S028920	scf_6	18
Caipe.S028990	scf_6	27
Caipe.S029020	scf_6	6
Caipe.S029030	scf_6	24
Caipe.S029060	scf_6	15
Caipe.S029070	scf_6	15
Caipe.S029080	scf_6	6
Caipe.S029090	scf_6	6
Caipe.S029160	scf_6	24
Caipe.S029170	scf_6	8
Caipe.S029180	scf_6	12
Caipe.S029200	scf_6	8
Caipe.S029220	scf_6	8
Caipe.S029250	scf_6	9
Caipe.S029260	scf_6	6
Caipe.S029270	scf_6	6
Caipe.S029280	scf_6	5
Caipe.S029300	scf_6	8
Caipe.S029310	scf_6	8
Caipe.S029320	scf_6	8
Caipe.S029330	scf_6	17
Caipe.S029390	scf_6	15
Caipe.S029410	scf_6	26
Caipe.S029440	scf_6	23
Caipe.S029450	scf_6	23
Caipe.S029460	scf_6	6
Caipe.S029470	scf_6	6
Caipe.S029480	scf_6	18
Caipe.S029500	scf_6	9
Caipe.S029520	scf_6	3
Caipe.S029530	scf_6	24
Caipe.S029540	scf_6	23
Caipe.S029550	scf_7	5
Caipe.S029640	scf_7	6
Caipe.S029650	scf_7	6
Caipe.S029660	scf_7	5
Caipe.S029670	scf_7	5
Caipe.S029680	scf_7	6
Caipe.S029690	scf_7	7
Caipe.S029720	scf_7	7
Caipe.S029730	scf_7	6
Caipe.S029740	scf_7	23
Caipe.S029770	scf_7	27
Caipe.S029780	scf_7	1
Caipe.S029790	scf_7	1
Caipe.S029860	scf_7	10
Caipe.S029880	scf_7	5
Caipe.S029890	scf_7	7
Caipe.S029900	scf_7	6
Caipe.S029950	scf_7	6
Caipe.S029960	scf_7	5
Caipe.S029980	scf_7	NA
Caipe.S030020	scf_7	18
Caipe.S030100	scf_7	6
Caipe.S030120	scf_7	8
Caipe.S030130	scf_7	6
Caipe.S030140	scf_7	6
Caipe.S030200	scf_7	2
Caipe.S030210	scf_7	5
Caipe.S030230	scf_7	3
Caipe.S030240	scf_7	18
Caipe.S030250	scf_7	11
Caipe.S030280	scf_7	13
Caipe.S030340	scf_7	9
Caipe.S030350	scf_7	4
Caipe.S030380	scf_7	23
Caipe.S030390	scf_7	2
Caipe.S030450	scf_7	23
Caipe.S030460	scf_7	8
Caipe.S030470	scf_7	8
Caipe.S030480	scf_7	12
Caipe.S030490	scf_7	NA
Caipe.S030500	scf_7	16
Caipe.S030510	scf_7	13
Caipe.S030520	scf_7	6
Caipe.S030530	scf_7	16
Caipe.S030540	scf_7	6
Caipe.S030550	scf_7	8
Caipe.S030590	scf_7	3
Caipe.S030600	scf_7	6
Caipe.S030620	scf_7	2
Caipe.S030640	scf_7	16
Caipe.S030650	scf_7	24
Caipe.S030660	scf_7	6
Caipe.S030670	scf_7	23
Caipe.S030770	scf_7	NA
Caipe.S030790	scf_7	1
Caipe.S030800	scf_7	6
Caipe.S030810	scf_7	23
Caipe.S030850	scf_7	24
Caipe.S030880	scf_7	24
Caipe.S030890	scf_7	7
Caipe.S030910	scf_7	18
Caipe.S030930	scf_7	27
Caipe.S030950	scf_7	7
Caipe.S030970	scf_7	5
Caipe.S031070	scf_7	7
Caipe.S031080	scf_7	NA
Caipe.S031090	scf_7	12
Caipe.S031100	scf_7	10
Caipe.S031120	scf_7	26
Caipe.S031150	scf_7	10
Caipe.S031200	scf_7	6
Caipe.S031210	scf_7	6
Caipe.S031240	scf_7	3
Caipe.S031250	scf_7	18
Caipe.S031260	scf_7	26
Caipe.S031280	scf_7	25
Caipe.S031290	scf_7	16
Caipe.S031300	scf_7	6
Caipe.S031310	scf_7	16
Caipe.S031320	scf_7	6
Caipe.S031330	scf_7	24
Caipe.S031350	scf_7	15
Caipe.S031360	scf_7	12
Caipe.S031370	scf_7	9
Caipe.S031380	scf_7	21
Caipe.S031390	scf_7	6
Caipe.S031400	scf_7	16
Caipe.S031410	scf_7	6
Caipe.S031420	scf_7	23
Caipe.S031450	scf_7	19
Caipe.S031470	scf_7	20
Caipe.S031510	scf_7	19
Caipe.S031520	scf_7	9
Caipe.S031530	scf_7	23
Caipe.S031560	scf_7	26
Caipe.S031590	scf_7	6
Caipe.S031600	scf_7	5
Caipe.S031610	scf_7	16
Caipe.S031620	scf_7	16
Caipe.S031630	scf_7	16
Caipe.S031670	scf_7	18
Caipe.S031700	scf_7	1
Caipe.S031720	scf_7	12
Caipe.S031740	scf_7	10
Caipe.S031770	scf_7	7
Caipe.S031800	scf_7	23
Caipe.S031810	scf_7	27
Caipe.S031820	scf_7	6
Caipe.S031840	scf_7	NA
Caipe.S031900	scf_7	5
Caipe.S031910	scf_7	16
Caipe.S031920	scf_7	2
Caipe.S031930	scf_7	6
Caipe.S031940	scf_7	5
Caipe.S031990	scf_7	27
Caipe.S032000	scf_7	21
Caipe.S032010	scf_7	26
Caipe.S032020	scf_7	7
Caipe.S032050	scf_7	7
Caipe.S032090	scf_7	3
Caipe.S032190	scf_7	1
Caipe.S032200	scf_7	11
Caipe.S032210	scf_7	5
Caipe.S032230	scf_7	18
Caipe.S032240	scf_7	23
Caipe.S032290	scf_7	6
Caipe.S032310	scf_7	6
Caipe.S032320	scf_7	3
Caipe.S032330	scf_7	11
Caipe.S032340	scf_7	6
Caipe.S032370	scf_7	6
Caipe.S032380	scf_7	12
Caipe.S032400	scf_7	21
Caipe.S032430	scf_7	12
Caipe.S032440	scf_7	25
Caipe.S032470	scf_7	23
Caipe.S032490	scf_7	2
Caipe.S032510	scf_7	6
Caipe.S032520	scf_7	5
Caipe.S032530	scf_7	16
Caipe.S032540	scf_7	3
Caipe.S032550	scf_7	26
Caipe.S032560	scf_7	3
Caipe.S032630	scf_7	6
Caipe.S032640	scf_7	1
Caipe.S032660	scf_7	23
Caipe.S032680	scf_7	1
Caipe.S032730	scf_7	7
Caipe.S032760	scf_7	24
Caipe.S032780	scf_7	6
Caipe.S032830	scf_7	5
Caipe.S032840	scf_7	6
Caipe.S032850	scf_7	24
Caipe.S032880	scf_7	6
Caipe.S032890	scf_7	19
Caipe.S032900	scf_7	27
Caipe.S032940	scf_7	6
Caipe.S032950	scf_7	1
Caipe.S032960	scf_7	2
Caipe.S033030	scf_7	4
Caipe.S033050	scf_7	27
Caipe.S033060	scf_7	23
Caipe.S033070	scf_7	16
Caipe.S033100	scf_7	20
Caipe.S033110	scf_7	24
Caipe.S033130	scf_7	16
Caipe.S033140	scf_7	1
Caipe.S033150	scf_7	7
Caipe.S033160	scf_7	1
Caipe.S033180	scf_7	15
Caipe.S033190	scf_7	3
Caipe.S033200	scf_7	13
Caipe.S033230	scf_7	26
Caipe.S033240	scf_7	6
Caipe.S033280	scf_7	6
Caipe.S033310	scf_7	11
Caipe.S033320	scf_7	6
Caipe.S033340	scf_7	11
Caipe.S033360	scf_7	2
Caipe.S033370	scf_7	25
Caipe.S033380	scf_7	4
Caipe.S033390	scf_7	26
Caipe.S033410	scf_7	3
Caipe.S033420	scf_7	3
Caipe.S033430	scf_7	5
Caipe.S033440	scf_7	7
Caipe.S033460	scf_7	23
Caipe.S033470	scf_7	23
Caipe.S033480	scf_7	5
Caipe.S033510	scf_7	3
Caipe.S033520	scf_7	16
Caipe.S033540	scf_8	6
Caipe.S033550	scf_8	6
Caipe.S033640	scf_8	6
Caipe.S033650	scf_8	11
Caipe.S033660	scf_8	25
Caipe.S033670	scf_8	6
Caipe.S033710	scf_8	11
Caipe.S033730	scf_8	7
Caipe.S033750	scf_8	25
Caipe.S033770	scf_8	18
Caipe.S033780	scf_8	18
Caipe.S033790	scf_8	6
Caipe.S033810	scf_8	3
Caipe.S033830	scf_8	6
Caipe.S033840	scf_8	3
Caipe.S033850	scf_8	9
Caipe.S033940	scf_8	15
Caipe.S033950	scf_8	21
Caipe.S033960	scf_8	26
Caipe.S033970	scf_8	12
Caipe.S034070	scf_8	24
Caipe.S034080	scf_8	16
Caipe.S034090	scf_8	6
Caipe.S034110	scf_8	12
Caipe.S034130	scf_8	7
Caipe.S034150	scf_8	7
Caipe.S034180	scf_8	21
Caipe.S034210	scf_8	6
Caipe.S034230	scf_8	7
Caipe.S034250	scf_8	8
Caipe.S034260	scf_8	11
Caipe.S034280	scf_8	5
Caipe.S034290	scf_8	24
Caipe.S034300	scf_8	24
Caipe.S034310	scf_8	2
Caipe.S034320	scf_8	23
Caipe.S034330	scf_8	11
Caipe.S034350	scf_8	6
Caipe.S034380	scf_8	7
Caipe.S034390	scf_8	5
Caipe.S034420	scf_8	3
Caipe.S034430	scf_8	18
Caipe.S034440	scf_8	5
Caipe.S034450	scf_8	8
Caipe.S034460	scf_8	24
Caipe.S034500	scf_8	10
Caipe.S034510	scf_8	11
Caipe.S034520	scf_8	18
Caipe.S034540	scf_8	26
Caipe.S034550	scf_8	26
Caipe.S034560	scf_8	11
Caipe.S034580	scf_8	23
Caipe.S034590	scf_8	24
Caipe.S034600	scf_8	12
Caipe.S034610	scf_8	23
Caipe.S034630	scf_8	23
Caipe.S034660	scf_8	21
Caipe.S034670	scf_8	8
Caipe.S034680	scf_8	8
Caipe.S034710	scf_8	5
Caipe.S034730	scf_8	16
Caipe.S034740	scf_8	6
Caipe.S034810	scf_8	11
Caipe.S034860	scf_8	19
Caipe.S034870	scf_8	7
Caipe.S034880	scf_8	6
Caipe.S034890	scf_8	7
Caipe.S034930	scf_8	26
Caipe.S034940	scf_8	7
Caipe.S034960	scf_8	7
Caipe.S034970	scf_8	6
Caipe.S034990	scf_8	6
Caipe.S035040	scf_8	9
Caipe.S035050	scf_8	6
Caipe.S035080	scf_8	16
Caipe.S035090	scf_8	23
Caipe.S035100	scf_8	23
Caipe.S035140	scf_8	5
Caipe.S035150	scf_8	1
Caipe.S035170	scf_8	27
Caipe.S035190	scf_8	13
Caipe.S035200	scf_8	7
Caipe.S035220	scf_8	18
Caipe.S035230	scf_8	26
Caipe.S035240	scf_8	4
Caipe.S035270	scf_8	1
Caipe.S035280	scf_8	4
Caipe.S035290	scf_8	11
Caipe.S035300	scf_8	24
Caipe.S035310	scf_8	1
Caipe.S035330	scf_8	NA
Caipe.S035350	scf_8	16
Caipe.S035370	scf_8	16
Caipe.S035380	scf_8	23
Caipe.S035390	scf_8	25
Caipe.S035400	scf_8	17
Caipe.S035410	scf_8	3
Caipe.S035420	scf_8	16
Caipe.S035430	scf_8	5
Caipe.S035450	scf_8	6
Caipe.S035460	scf_8	6
Caipe.S035470	scf_8	12
Caipe.S035480	scf_8	25
Caipe.S035510	scf_8	20
Caipe.S035520	scf_8	23
Caipe.S035540	scf_8	27
Caipe.S035560	scf_8	10
Caipe.S035570	scf_8	11
Caipe.S035630	scf_8	8
Caipe.S035640	scf_8	5
Caipe.S035650	scf_8	5
Caipe.S035660	scf_8	26
Caipe.S035670	scf_8	24
Caipe.S035770	scf_8	11
Caipe.S035780	scf_8	23
Caipe.S035790	scf_8	19
Caipe.S035800	scf_8	10
Caipe.S035830	scf_8	12
Caipe.S035840	scf_8	12
Caipe.S035860	scf_8	25
Caipe.S035880	scf_8	27
Caipe.S035890	scf_8	26
Caipe.S035900	scf_8	2
Caipe.S035910	scf_8	12
Caipe.S035930	scf_8	5
Caipe.S035980	scf_8	6
Caipe.S035990	scf_8	6
Caipe.S036010	scf_8	6
Caipe.S036020	scf_8	23
Caipe.S036030	scf_8	7
Caipe.S036060	scf_8	5
Caipe.S036070	scf_8	18
Caipe.S036080	scf_8	6
Caipe.S036100	scf_8	9
Caipe.S036150	scf_8	19
Caipe.S036160	scf_8	24
Caipe.S036170	scf_8	6
Caipe.S036190	scf_8	6
Caipe.S036230	scf_8	10
Caipe.S036240	scf_8	16
Caipe.S036250	scf_8	20
Caipe.S036260	scf_8	15
Caipe.S036280	scf_8	26
Caipe.S036310	scf_8	12
Caipe.S036320	scf_8	6
Caipe.S036330	scf_8	23
Caipe.S036360	scf_8	16
Caipe.S036370	scf_8	7
Caipe.S036390	scf_8	24
Caipe.S036460	scf_9	3
Caipe.S036480	scf_9	6
Caipe.S036490	scf_9	12
Caipe.S036500	scf_9	6
Caipe.S036520	scf_9	1
Caipe.S036530	scf_9	6
Caipe.S036540	scf_9	6
Caipe.S036560	scf_9	24
Caipe.S036570	scf_9	25
Caipe.S036580	scf_9	25
Caipe.S036590	scf_9	24
Caipe.S036650	scf_9	11
Caipe.S036700	scf_9	16
Caipe.S036710	scf_9	6
Caipe.S036720	scf_9	5
Caipe.S036730	scf_9	23
Caipe.S036740	scf_9	16
Caipe.S036750	scf_9	13
Caipe.S036760	scf_9	11
Caipe.S036770	scf_9	24
Caipe.S036780	scf_9	23
Caipe.S036790	scf_9	11
Caipe.S036800	scf_9	7
Caipe.S036820	scf_9	10
Caipe.S036830	scf_9	23
Caipe.S036840	scf_9	11
Caipe.S036850	scf_9	23
Caipe.S036900	scf_9	6
Caipe.S036910	scf_9	6
Caipe.S036950	scf_9	21
Caipe.S036990	scf_9	21
Caipe.S037000	scf_9	6
Caipe.S037040	scf_9	25
Caipe.S037050	scf_9	23
Caipe.S037070	scf_9	19
Caipe.S037100	scf_9	3
Caipe.S037150	scf_9	5
Caipe.S037160	scf_9	13
Caipe.S037170	scf_9	24
Caipe.S037190	scf_9	3
Caipe.S037240	scf_9	16
Caipe.S037250	scf_9	23
Caipe.S037280	scf_9	1
Caipe.S037290	scf_9	12
Caipe.S037330	scf_9	11
Caipe.S037340	scf_9	26
Caipe.S037390	scf_9	25
Caipe.S037410	scf_9	25
Caipe.S037420	scf_9	6
Caipe.S037430	scf_9	5
Caipe.S037440	scf_9	11
Caipe.S037450	scf_9	17
Caipe.S037460	scf_9	16
Caipe.S037470	scf_9	18
Caipe.S037480	scf_9	6
Caipe.S037490	scf_9	6
Caipe.S037500	scf_9	10
Caipe.S037550	scf_9	7
Caipe.S037580	scf_9	24
Caipe.S037590	scf_9	17
Caipe.S037620	scf_9	2
Caipe.S037650	scf_9	26
Caipe.S037660	scf_9	26
Caipe.S037700	scf_9	5
Caipe.S037710	scf_9	27
Caipe.S037730	scf_9	21
Caipe.S037740	scf_9	16
Caipe.S037750	scf_9	16
Caipe.S037760	scf_9	21
Caipe.S037770	scf_9	15
Caipe.S037790	scf_9	23
Caipe.S037800	scf_9	7
Caipe.S037820	scf_9	6
Caipe.S037830	scf_9	1
Caipe.S037840	scf_9	6
Caipe.S037850	scf_9	26
Caipe.S037890	scf_9	15
Caipe.S037910	scf_9	2
Caipe.S037930	scf_9	11
Caipe.S037970	scf_9	1
Caipe.S037980	scf_9	2
Caipe.S038010	scf_9	26
Caipe.S038020	scf_9	6
Caipe.S038040	scf_9	9
Caipe.S038110	scf_9	1
Caipe.S038150	scf_9	6
Caipe.S038170	scf_9	6
Caipe.S038190	scf_9	26
Caipe.S038200	scf_9	26
Caipe.S038220	scf_9	11
Caipe.S038250	scf_9	9
Caipe.S038270	scf_9	16
Caipe.S038330	scf_9	16
Caipe.S038360	scf_9	20
Caipe.S038430	scf_9	23
Caipe.S038440	scf_9	7
Caipe.S038470	scf_9	1
Caipe.S038480	scf_9	18
Caipe.S038490	scf_9	5
Caipe.S038500	scf_9	26
Caipe.S038510	scf_9	8
Caipe.S038530	scf_9	24
Caipe.S038550	scf_9	2
Caipe.S038560	scf_9	11
Caipe.S038580	scf_9	9
Caipe.S038590	scf_9	NA
Caipe.S038600	scf_9	26
Caipe.S038650	scf_9	6
Caipe.S038660	scf_9	6
Caipe.S038670	scf_9	6
Caipe.S038700	scf_9	18
Caipe.S038710	scf_9	7
Caipe.S038720	scf_9	26
Caipe.S038760	scf_9	6
Caipe.S038770	scf_9	11
Caipe.S038790	scf_9	19
Caipe.S038800	scf_9	1
Caipe.S038880	scf_10	6
Caipe.S038890	scf_10	5
Caipe.S038910	scf_10	24
Caipe.S038920	scf_10	2
Caipe.S038950	scf_10	7
Caipe.S038960	scf_10	1
Caipe.S039010	scf_10	18
Caipe.S039020	scf_10	8
Caipe.S039060	scf_10	15
Caipe.S039070	scf_10	NA
Caipe.S039110	scf_10	6
Caipe.S039120	scf_10	6
Caipe.S039140	scf_10	6
Caipe.S039150	scf_10	6
Caipe.S039190	scf_10	24
Caipe.S039200	scf_10	18
Caipe.S039240	scf_10	6
Caipe.S039250	scf_10	6
Caipe.S039270	scf_10	5
Caipe.S039280	scf_10	7
Caipe.S039310	scf_10	26
Caipe.S039320	scf_10	11
Caipe.S039330	scf_10	26
Caipe.S039360	scf_10	23
Caipe.S039370	scf_10	6
Caipe.S039380	scf_10	11
Caipe.S039390	scf_10	12
Caipe.S039400	scf_10	3
Caipe.S039420	scf_10	18
Caipe.S039430	scf_10	1
Caipe.S039480	scf_10	16
Caipe.S039490	scf_10	15
Caipe.S039500	scf_10	24
Caipe.S039520	scf_10	3
Caipe.S039530	scf_10	9
Caipe.S039540	scf_10	19
Caipe.S039550	scf_10	18
Caipe.S039570	scf_10	16
Caipe.S039580	scf_10	16
Caipe.S039590	scf_10	6
Caipe.S039600	scf_10	11
Caipe.S039610	scf_10	6
Caipe.S039620	scf_10	23
Caipe.S039630	scf_10	24
Caipe.S039650	scf_10	8
Caipe.S039670	scf_10	10
Caipe.S039700	scf_10	16
Caipe.S039710	scf_10	NA
Caipe.S039720	scf_10	6
Caipe.S039730	scf_10	6
Caipe.S039740	scf_10	16
Caipe.S039750	scf_10	3
Caipe.S039760	scf_10	NA
Caipe.S039780	scf_10	NA
Caipe.S039790	scf_10	8
Caipe.S039810	scf_10	6
Caipe.S039820	scf_10	6
Caipe.S039890	scf_10	17
Caipe.S039920	scf_10	8
Caipe.S039940	scf_10	26
Caipe.S039950	scf_10	11
Caipe.S039960	scf_10	16
Caipe.S040020	scf_10	14
Caipe.S040030	scf_10	27
Caipe.S040070	scf_10	19
Caipe.S040110	scf_10	11
Caipe.S040120	scf_10	18
Caipe.S040130	scf_10	15
Caipe.S040140	scf_10	6
Caipe.S040150	scf_10	10
Caipe.S040160	scf_10	NA
Caipe.S040170	scf_10	5
Caipe.S040230	scf_10	6
Caipe.S040240	scf_10	20
Caipe.S040310	scf_10	23
Caipe.S040320	scf_10	6
Caipe.S040350	scf_10	3
Caipe.S040360	scf_10	17
Caipe.S040370	scf_10	24
Caipe.S040420	scf_10	5
Caipe.S040430	scf_10	6
Caipe.S040440	scf_10	27
Caipe.S040450	scf_10	3
Caipe.S040460	scf_10	19
Caipe.S040530	scf_10	6
Caipe.S040540	scf_10	6
Caipe.S040550	scf_10	12
Caipe.S040560	scf_10	26
Caipe.S040600	scf_10	26
Caipe.S040610	scf_10	6
Caipe.S040620	scf_10	12
Caipe.S040650	scf_10	20
Caipe.S040660	scf_10	8
Caipe.S040670	scf_10	5
Caipe.S040700	scf_10	24
Caipe.S040740	scf_10	21
Caipe.S040750	scf_10	21
Caipe.S040760	scf_10	18
Caipe.S040780	scf_10	4
Caipe.S040790	scf_10	25
Caipe.S040830	scf_10	6
Caipe.S040840	scf_10	6
Caipe.S040850	scf_10	3
Caipe.S040870	scf_10	5
Caipe.S040880	scf_10	26
Caipe.S040910	scf_10	9
Caipe.S040920	scf_10	26
Caipe.S040930	scf_10	16
Caipe.S040980	scf_11	26
Caipe.S041030	scf_11	11
Caipe.S041050	scf_11	11
Caipe.S041060	scf_11	2
Caipe.S041070	scf_11	14
Caipe.S041080	scf_11	6
Caipe.S041090	scf_11	NA
Caipe.S041100	scf_11	6
Caipe.S041130	scf_11	5
Caipe.S041140	scf_11	5
Caipe.S041150	scf_11	12
Caipe.S041190	scf_11	13
Caipe.S041250	scf_11	5
[truncated: 28,456 more rows]
