# Supplementary material for: Discovery of iridoid cyclase completes the iridoid pathway in asterids
Source: Nat Plants. 2025 Oct 3;11(11):2204–16. doi: 10.1038/s41477-025-02122-6 (PMC12626888; doi:10.1038/s41477-025-02122-6)
Supplement: Supplementary file 6 — Source data for bar graphs in Fig. 2b,c. [file 41477_2025_2122_MOESM6_ESM.xlsx]

## Sheet: Fig. 2b
Source Data Fig. 2b
Nepetalactol peak areas normalized to internal standard of three replicates of enzyme assays.
	no NADPH			BSA			NmMLPL			AsICYC			VcICYC			LjICYC			CiICYC			CrICYC			SiICYC			AmICYC
	Replicate 1	Replicate 2	Replicate 3	Replicate 1	Replicate 2	Replicate 3	Replicate 1	Replicate 2	Replicate 3	Replicate 1	Replicate 2	Replicate 3	Replicate 1	Replicate 2	Replicate 3	Replicate 1	Replicate 2	Replicate 3	Replicate 1	Replicate 2	Replicate 3	Replicate 1	Replicate 2	Replicate 3	Replicate 1	Replicate 2	Replicate 3	Replicate 1	Replicate 2	Replicate 3
7S-cis-trans nepetalactol	0	0	0	2.71228e+06	2.87353e+06	2.82191e+06	1.29429e+07	1.30842e+07	1.25933e+07	1.50451e+07	1.44791e+07	1.38368e+07	17034567	1.72912e+07	1.63049e+07	1.76779e+07	1.79339e+07	1.68359e+07	1.61759e+07	1.71728e+07	1.81481e+07	15505870	1.55043e+07	1.39544e+07	1.30397e+07	1.25912e+07	1.24815e+07	15455913	1.70593e+07	1.3597e+07

## Sheet: Fig. 2c
Source Data Fig. 2c
Nepetalactol peak areas normalized to internal standard of three replicates of enzyme assays.
	no NADPH			BSA			NmMLPL			AsICYC			VcICYC			LjICYC			CiICYC			CrICYC			SiICYC			AmICYC
	Replicate 1	Replicate 2	Replicate 3	Replicate 1	Replicate 2	Replicate 3	Replicate 1	Replicate 2	Replicate 3	Replicate 1	Replicate 2	Replicate 3	Replicate 1	Replicate 2	Replicate 3	Replicate 1	Replicate 2	Replicate 3	Replicate 1	Replicate 2	Replicate 3	Replicate 1	Replicate 2	Replicate 3	Replicate 1	Replicate 2	Replicate 3	Replicate 1	Replicate 2	Replicate 3
7R-cis-cis nepetalactol	0	0	0	56551.3	69158.5	42423.8	271387	285063	317505	984558	826342	852908	2.1974e+06	1.85357e+06	2.15389e+06	666218	489736	535521	459054	611519	752911	1.88954e+06	1.65981e+06	1.63294e+06	8.60436e+06	8.73603e+06	8.1756e+06	1.05099e+07	9.82685e+06	1.00302e+07
