# Supplementary material for: Discovery of iridoid cyclase completes the iridoid pathway in asterids
Source: Nat Plants. 2025 Oct 3;11(11):2204–16. doi: 10.1038/s41477-025-02122-6 (PMC12626888; doi:10.1038/s41477-025-02122-6)
Supplement: Supplementary file 7 — Source data for bar graphs in Fig. 3c,d. [file 41477_2025_2122_MOESM7_ESM.xlsx]

## Sheet: Fig. 3c
Source Data Fig. 3c
Nepetalactol peak areas normalized to internal standard of three replicates of enzyme assays.
	no NADPH			BSA			CiICYC			CiICYC_G84A			CiICYC_H17A			CiICYC_S83A			CiICYC_V15G			CiICYC_W133A			CiICYC_H238A			CiICYC_D210A
	Replicate 1	Replicate 2	Replicate 3	Replicate 1	Replicate 2	Replicate 3	Replicate 1	Replicate 2	Replicate 3	Replicate 1	Replicate 2	Replicate 3	Replicate 1	Replicate 2	Replicate 3	Replicate 1	Replicate 2	Replicate 3	Replicate 1	Replicate 2	Replicate 3	Replicate 1	Replicate 2	Replicate 3	Replicate 1	Replicate 2	Replicate 3	Replicate 1	Replicate 2	Replicate 3
7S-cis-trans nepetalactol	0	0	0	2.99876e+06	2789726	2.89777e+06	17258755	1.79128e+07	17319209	1.6157e+07	1.61189e+07	1.54726e+07	1.36467e+07	1.34484e+07	13581602	9.94304e+06	1.00057e+07	9.42384e+06	8.09898e+06	8.23599e+06	7.29051e+06	7.34273e+06	7.50011e+06	6.64856e+06	3.33046e+06	2.88618e+06	3.19776e+06	3.01268e+06	3.2259e+06	3.12156e+06

## Sheet: Fig. 3d
Source Data Fig. 3d
Loganic acid peak areas normalized to internal standard of three biological replicates of N. benthamiana plants expressing loganic acid pathway genes and CiICYC wild-type or mutants as indicated.
	EV			no CiICYC			CiICYC			G84A			H17A			S83A			V15G			W133A			H238A			D210A
	Replicate 1	Replicate 2	Replicate 3	Replicate 1	Replicate 2	Replicate 3	Replicate 1	Replicate 2	Replicate 3	Replicate 1	Replicate 2	Replicate 3	Replicate 1	Replicate 2	Replicate 3	Replicate 1	Replicate 2	Replicate 3	Replicate 1	Replicate 2	Replicate 3	Replicate 1	Replicate 2	Replicate 3	Replicate 1	Replicate 2	Replicate 3	Replicate 1	Replicate 2	Replicate 3
loganic acid	0	0	0	419.428	0	1303.66	337957	250360	115075	178100	281979	216505	275536	197669	163456	209636	88242.8	96346.7	149533	164581	195562	112109	64348.9	114807	6915.01	3772.35	3752.51	2636.92	3782.22	3825.45
